# Supplementary material for: Mn3O4/NiO Nanoparticles Decorated on Carbon Nanofibers as an Enzyme-Free Electrochemical Sensor for Glucose Detection
Source: Biosensors (Basel). 2023 Feb 13;13(2):264. doi: 10.3390/bios13020264 (PMC9954078; doi:10.3390/bios13020264)
Supplement: Supplementary file 1 [file biosensors-13-00264-s001.zip]

Archive with 6 entries (6 files):
- Revised Supplementary File/Figure S1.tif
- Revised Supplementary File/Figure S2.tif
- Revised Supplementary File/Figure S3.tif
- Revised Supplementary File/Figure S4.tif
- Revised Supplementary File/Figure S5.tif
- Revised Supplementary File/Figure S6.tif
